# Supplementary material for: Observation of Two-Step Spin Transition in Graphene Oxide-Based Hybrids with Iron(II) 4-amino-1,2,4-triazole Spin Crossover Nanoparticles
Source: Molecules. 2023 Aug 2;28(15):5816. doi: 10.3390/molecules28155816 (PMC10421334; doi:10.3390/molecules28155816)
Supplement: Supplementary file 1 [file molecules-28-05816-s001.zip]

Archive with 1 entries (1 files):
- molecules-2517426-supplementary.pdf
